# Supplementary material for: Times and partners are a-changin’: relationships between declining food abundance, breeding success, and divorce in a monogamous seabird species
Source: PeerJ. 2022 Apr 8;10:e13073. doi: 10.7717/peerj.13073 (PMC8997194; doi:10.7717/peerj.13073)
Supplement: Supplemental Information 3 — Data were applied for comparative analysis between 1979–2008 and 2009–2019 and between species. Data of stock biomass were provided by the Department of Fisheries and Oceans Canada. [file peerj-10-13073-s003.csv]

Year	Period	Species	biomass
1979	1	Mack	352281
1984	1	Mack	380716
1989	1	Mack	475581
1994	1	Mack	217801
1999	1	Mack	110402
2004	1	Mack	251842
2005	1	Mack	243551
2008	1	Mack	160623
2009	2	Mack	141243
2010	2	Mack	96028
2011	2	Mack	58532
2012	2	Mack	48926
2013	2	Mack	48544
2014	2	Mack	46183
2015	2	Mack	47652
2016	2	Mack	65711
2017	2	Mack	70793
2018	2	Mack	66274
2019	2	Mack	50810
1979	1	HerrF	52189
1984	1	HerrF	170893
1989	1	HerrF	191079
1994	1	HerrF	200591
1999	1	HerrF	158542
2004	1	HerrF	291686
2005	1	HerrF	311734
2008	1	HerrF	359058
2009	2	HerrF	467804
2010	2	HerrF	529364
2011	2	HerrF	558909
2012	2	HerrF	493211
2013	2	HerrF	486623
2014	2	HerrF	426661
2015	2	HerrF	363384
2016	2	HerrF	350698
2017	2	HerrF	288934
2018	2	HerrF	211070
2019	2	HerrF	174161
1979	1	HerrS	66168
1984	1	HerrS	119172
1989	1	HerrS	106618
1994	1	HerrS	143636
1999	1	HerrS	73920
2004	1	HerrS	23476
2005	1	HerrS	26332
2008	1	HerrS	37516
2009	2	HerrS	39863
2010	2	HerrS	45228
2011	2	HerrS	43659
2012	2	HerrS	40155
2013	2	HerrS	39127
2014	2	HerrS	37288
2015	2	HerrS	32883
2016	2	HerrS	29476
2017	2	HerrS	41034
2018	2	HerrS	40134
2019	2	HerrS	33010
