# Supplementary material for: Times and partners are a-changin’: relationships between declining food abundance, breeding success, and divorce in a monogamous seabird species
Source: PeerJ. 2022 Apr 8;10:e13073. doi: 10.7717/peerj.13073 (PMC8997194; doi:10.7717/peerj.13073)
Supplement: Supplemental Information 4 — Data were applied for data analyses and preparation for Tables 2 and 3 and Figs. 2 and 3. Data of stock biomass were provided by the Department of Fisheries and Oceans Canada. [file peerj-10-13073-s004.csv]

Year	MackTSB	HerrFall4TTOT2020	HerrSpring4TTOT2020	BrS
1979	352281	52189	66168	67
1984	380716	170893	119172	75
1989	475581	191079	106618	72
1994	217801	200591	143636	73
1999	110402	158542	73920	74
2004	251842	291686	23476	72.9
2005	243551	311734	26332	67.8
2008	160623	359058	37516	60.7
2009	141243	467804	39863	32.6
2010	96028	529364	45228	45.3
2011	58532	558909	43659	15.9
2012	48926	493211	40155	2.7
2013	48544	486623	39127	27.9
2014	46183	426661	37288	32.1
2015	47652	363384	32883	34.9
2016	65711	350698	29476	41.3
2017	70793	288934	41034	41.1
2018	66274	211070	40134	60.1
2019	50810	174161	33010	12.7
