# Supplementary material for: Times and partners are a-changin’: relationships between declining food abundance, breeding success, and divorce in a monogamous seabird species
Source: PeerJ. 2022 Apr 8;10:e13073. doi: 10.7717/peerj.13073 (PMC8997194; doi:10.7717/peerj.13073)
Supplement: Supplemental Information 5 — Data were applied for data analyses and preparation for Table 2 and Fig. 2. [file peerj-10-13073-s005.csv]

Year	Species	PropDiet
2004	Mack	0.52
2005	Mack	0.7
2009	Mack	0.53
2013	Mack	0.25
2014	Mack	0.3
2015	Mack	0.34
2016	Mack	0.3
2017	Mack	0.58
2018	Mack	0.39
2019	Mack	0.37
2004	Herr	0.45
2005	Herr	0.28
2009	Herr	0.25
2013	Herr	0.16
2014	Herr	0.15
2015	Herr	0.16
2016	Herr	0.16
2017	Herr	0.08
2018	Herr	0.05
2019	Herr	0.01
2004	Sand	0.02
2005	Sand	0.01
2009	Sand	0
2013	Sand	0.29
2014	Sand	0.29
2015	Sand	0.31
2016	Sand	0.12
2017	Sand	0.14
2018	Sand	0.1
2019	Sand	0.23
2004	Cape	0.01
2005	Cape	0
2009	Cape	0.12
2013	Cape	0.25
2014	Cape	0.25
2015	Cape	0.17
2016	Cape	0.38
2017	Cape	0.07
2018	Cape	0.33
2019	Cape	0.1
