# Supplementary material for: Times and partners are a-changin’: relationships between declining food abundance, breeding success, and divorce in a monogamous seabird species
Source: PeerJ. 2022 Apr 8;10:e13073. doi: 10.7717/peerj.13073 (PMC8997194; doi:10.7717/peerj.13073)
Supplement: Supplemental Information 6 — Data were applied for data analyses and preparation for Fig. 2. [file peerj-10-13073-s006.csv]

Year	BrS	Diet_NbSp	Diet_diversity	Diet_pmack	Diet_pcap	Diet_pherr	Diet_psand	Diet_others
2004	0.729	5	0.78	0.52	0.01	0.45	0.02	0
2005	0.678	4	0.66	0.7	0	0.28	0.01	0.01
2009	0.326	4	1.16	0.53	0.12	0.25	0	0.1
2013	0.279	5	1.51	0.25	0.25	0.16	0.29	0.06
2014	0.321	5	1.4	0.3	0.25	0.15	0.29	0.01
2015	0.349	6	1.44	0.34	0.17	0.16	0.31	0.03
2016	0.413	5	1.39	0.3	0.38	0.16	0.12	0.03
2017	0.411	8	1.33	0.58	0.07	0.08	0.14	0.14
2018	0.601	6	1.46	0.39	0.33	0.05	0.1	0.14
2019	0.127	11	1.73	0.37	0.1	0.01	0.23	0.28
