# Supplementary material for: Times and partners are a-changin’: relationships between declining food abundance, breeding success, and divorce in a monogamous seabird species
Source: PeerJ. 2022 Apr 8;10:e13073. doi: 10.7717/peerj.13073 (PMC8997194; doi:10.7717/peerj.13073)
Supplement: Supplemental Information 8 — Data were applied for data analyses and preparation for Table 4 and Fig. S1. [file peerj-10-13073-s008.csv]

Yr	BrS	DivR
2009	0.325581	NA
2010	0.453333	0.142857
2011	0.15942	0.130435
2012	0.027027	0.462963
2013	0.279221	0.396226
2014	0.321429	0.214953
2015	0.349398	0.146341
2016	0.412791	0.160494
2017	0.411392	0.161017
2018	0.60119	0.271318
2019	0.127273	0.138365
