# Supplementary material for: Times and partners are a-changin’: relationships between declining food abundance, breeding success, and divorce in a monogamous seabird species
Source: PeerJ. 2022 Apr 8;10:e13073. doi: 10.7717/peerj.13073 (PMC8997194; doi:10.7717/peerj.13073)
Supplement: Supplemental Information 10 — Data were applied for data analyses and preparation for Fig. 4. We removed the “lost mate” category from the analyses, considering the low number. [file peerj-10-13073-s010.csv]

ID	Divorce	BrS	Yrt
76876486	0	0	2015
76876495	0	0	2010
76876495	0	0	2012
76876495	1	0	2016
90823937	1	0	2012
90823938	0	1	2011
90823938	0	0	2012
90823940	1	0	2012
90823941	0	0	2013
90823941	0	0	2014
90823941	0	0	2015
90823966	1	0	2012
90823966	0	0	2018
90823966	1	0	2019
90823971	0	0	2011
90823971	0	0	2012
90823971	0	0	2017
90823971	0	1	2018
90823971	1	0	2019
90823973	1	0	2012
90823973	0	0	2015
90823973	0	1	2016
90823974	0	0	2013
90823974	0	0	2014
90823974	0	1	2015
90823974	1	1	2016
90823974	1	0	2017
90823976	1	1	2014
90823976	1	0	2015
90823977	0	0	2012
90823977	0	0	2017
90823977	0	0	2018
90823977	1	0	2019
90823978	0	1	2011
90823978	1	0	2012
90823983	1	0	2018
90823983	0	1	2019
90823984	0	1	2014
90823984	0	1	2015
90823984	0	1	2016
90823984	0	1	2017
90823984	0	0	2018
90823986	1	0	2012
90823986	1	0	2014
90823986	1	1	2015
90823986	0	1	2016
90823986	0	1	2017
90823986	0	0	2018
90823986	0	1	2019
90823988	1	1	2014
90823988	1	0	2015
107833724	0	0	2018
107833724	0	1	2019
110800101	0	0	2014
110800104	1	0	2014
110800107	0	1	2010
110800107	0	0	2013
110800107	1	0	2015
110800108	0	1	2010
110800108	0	1	2011
110800111	0	1	2010
110800111	0	0	2013
110800113	0	0	2016
110800114	0	0	2017
110800121	0	1	2012
110800121	0	0	2013
110800121	1	1	2017
110800122	0	0	2010
110800122	0	0	2011
110800122	1	0	2012
110800126	0	1	2010
110800126	0	0	2011
110800126	0	1	2012
110800126	1	0	2014
110800127	0	0	2013
110800127	0	0	2014
110800127	0	1	2015
110800128	1	1	2012
110800128	0	0	2014
110800128	0	0	2015
110800128	1	1	2016
110800128	1	0	2017
110800128	0	0	2018
110800128	0	0	2019
110800130	0	0	2010
110800130	0	0	2011
110800130	1	0	2012
110800130	1	0	2013
110800130	0	0	2014
110800130	0	0	2015
110800130	0	1	2016
110800130	0	1	2017
110800131	0	0	2014
110800133	0	0	2011
110800133	0	0	2018
110800133	0	0	2019
110800136	0	1	2011
110800136	0	0	2012
110800136	1	0	2013
110800136	1	0	2014
110800137	0	0	2012
110800137	0	0	2013
110800137	0	0	2014
110800137	0	0	2015
110800140	0	0	2013
110800140	0	0	2014
110800140	0	0	2015
110800140	0	0	2016
110800140	0	1	2017
110800140	0	1	2018
110800140	0	1	2019
110800143	0	0	2012
110800144	0	0	2014
110800145	0	0	2012
110800145	1	0	2013
110800146	0	0	2014
110800146	0	0	2015
110800146	0	0	2016
110800146	0	0	2017
110800148	0	1	2014
110800148	0	0	2015
110800150	0	0	2013
110800150	0	0	2014
110800150	0	1	2015
110800150	1	0	2016
110800152	0	0	2013
110800152	0	0	2014
110800152	0	1	2015
110800152	0	0	2016
110800152	0	1	2017
110800152	1	1	2018
110800154	1	0	2013
110800157	1	0	2013
110800159	1	0	2012
110800159	0	1	2018
110800159	0	1	2019
110800160	0	0	2011
110800160	1	0	2012
110800160	0	0	2013
110800160	0	1	2014
110800160	0	0	2015
110800160	0	0	2016
110800160	0	1	2017
110800160	0	0	2018
110800160	1	1	2019
110800161	0	0	2013
110800162	0	1	2011
110800162	0	0	2012
110800162	0	0	2013
110800162	0	1	2015
110800162	0	1	2019
110800166	0	1	2014
110800166	0	0	2015
110800168	0	0	2018
110800168	1	1	2019
110800170	1	0	2013
110800170	0	1	2014
110800170	0	1	2015
110800170	0	1	2019
110800173	0	0	2013
110800173	0	0	2014
110800173	0	1	2015
110800173	0	0	2016
110800173	0	1	2017
110800177	1	1	2015
110800178	0	0	2013
110800178	0	1	2015
110800178	0	1	2016
110800181	0	0	2017
110800187	1	1	2011
110800187	1	0	2012
110800187	0	0	2013
110800187	1	1	2014
110800187	0	1	2015
110800190	1	0	2012
110800196	0	1	2019
110800197	0	0	2014
110800197	0	0	2015
110800198	0	0	2014
110800198	0	0	2015
110800198	0	0	2016
110800198	0	0	2017
110800200	0	0	2013
110800200	0	0	2014
110800200	0	0	2015
110800202	0	0	2013
110800202	0	1	2014
110800202	0	0	2015
110800208	1	0	2013
110800208	1	0	2014
110800209	0	0	2019
110800211	0	0	2013
110800220	0	0	2013
110800236	0	0	2012
110800236	0	0	2013
110800236	0	1	2014
110800236	0	0	2015
110800237	0	0	2014
110800237	0	0	2015
110800239	0	0	2015
110800244	0	0	2010
110800244	0	0	2011
110800244	0	0	2012
110800244	1	0	2013
110800244	1	0	2014
110800245	1	1	2010
110800245	1	0	2011
110800245	1	0	2012
110800245	1	0	2013
110800247	0	0	2014
110800247	0	0	2015
110800250	1	0	2014
110800250	0	0	2015
110800252	0	0	2013
110800252	0	0	2014
110800252	0	0	2015
110800253	0	1	2014
110800253	0	0	2015
110800253	0	1	2016
110800253	0	1	2019
110800254	0	0	2015
110800254	0	1	2016
110800254	0	1	2017
110800255	1	1	2014
110800255	1	1	2015
110800255	0	1	2019
110800257	0	1	2011
110800257	0	0	2012
110800257	0	0	2013
110800274	1	0	2013
110800274	1	0	2018
110800275	0	1	2016
110800278	0	0	2014
110800278	0	0	2015
110800278	0	0	2016
110800278	0	1	2017
110800279	0	0	2013
110800279	0	0	2014
110800279	0	1	2015
110800279	0	1	2016
110800279	1	1	2017
110800279	1	0	2018
110800279	0	1	2019
110800281	0	1	2012
110800281	0	0	2013
110800281	0	0	2016
110800281	0	1	2017
110800281	0	0	2018
110800282	1	0	2012
110800282	0	0	2014
110800282	0	1	2019
110800283	0	0	2012
110800283	0	0	2013
110800283	0	0	2016
110800285	0	0	2012
110800285	0	0	2013
110800285	1	0	2014
110800285	1	0	2015
110800285	0	0	2016
110800286	1	0	2012
110800292	1	1	2012
110800292	1	0	2013
110800292	0	0	2014
110800294	0	0	2012
110800294	1	0	2013
110800294	0	0	2014
110800294	0	0	2015
110800294	0	1	2016
110800294	0	1	2017
110800296	0	0	2014
110800296	0	0	2015
110800299	0	0	2012
110800299	1	0	2013
110800299	0	0	2016
110800300	1	0	2012
110800300	0	1	2015
110800300	0	0	2016
110800300	0	1	2019
110800301	0	0	2010
110800303	0	0	2010
110800303	1	1	2011
110800303	0	0	2014
110800307	0	1	2010
110800307	0	0	2011
110800307	0	0	2012
110800307	0	0	2017
110800308	0	0	2013
110800308	0	1	2014
110800308	0	0	2015
110800310	0	0	2013
110800317	0	1	2016
110800318	1	0	2012
110800319	1	0	2013
110800322	0	1	2014
110800322	0	1	2015
110800326	1	0	2013
110800326	0	1	2014
110800326	0	0	2015
110800326	0	1	2016
110800327	0	0	2013
110800329	0	0	2014
110800329	0	0	2015
110800330	0	0	2015
110800330	0	1	2016
110800331	0	0	2014
110800338	0	0	2013
110800338	0	0	2014
110800338	0	0	2015
110800339	1	1	2010
110800339	0	0	2011
110800340	0	0	2015
110800340	0	0	2016
110800342	0	0	2011
110800342	1	0	2012
110800343	0	1	2010
110800343	0	1	2011
110800343	0	0	2015
110800343	0	0	2016
110800343	0	1	2017
110800343	0	1	2018
110800345	0	1	2019
110800353	0	0	2014
110800353	0	0	2015
110800354	1	1	2012
110800357	0	1	2014
110800357	0	1	2015
110800357	1	1	2016
110800357	0	1	2019
110800362	0	0	2013
110800362	0	1	2014
110800364	0	0	2014
110800364	0	0	2017
110800366	0	0	2012
110800368	1	0	2013
110800368	1	1	2014
110800368	1	1	2015
110800371	1	0	2013
110800371	0	1	2014
110800371	0	0	2015
110800371	0	1	2016
110800379	0	1	2012
110800379	0	0	2013
110800386	0	0	2017
110800386	1	0	2018
110800393	0	0	2017
110800393	0	0	2019
110800394	1	0	2012
110800394	0	0	2017
110800396	0	0	2014
110800396	0	0	2015
110800396	0	0	2018
110800396	0	0	2019
110800397	0	1	2012
110800397	0	0	2013
110800397	1	0	2014
110800397	0	1	2015
110800397	1	1	2016
110800397	0	0	2017
110800397	0	1	2018
110800397	0	1	2019
110800399	0	0	2014
110800399	0	0	2015
110801201	1	0	2012
110801201	1	0	2013
110801201	1	0	2014
110801201	0	1	2015
110801201	1	0	2018
110801201	0	1	2019
110801202	0	0	2012
110801202	1	0	2013
110801202	0	0	2014
110801202	1	1	2015
110801202	1	0	2016
110801206	1	0	2014
110801206	0	0	2015
110801206	0	1	2019
110801211	1	0	2012
110801230	0	0	2014
110801230	1	1	2015
110801230	1	0	2016
110801231	1	0	2013
110801231	0	1	2014
110801231	0	1	2015
110801231	0	1	2016
110801231	0	0	2017
110801231	1	0	2018
110801231	0	0	2019
110801232	1	0	2013
110801232	0	1	2014
110801232	0	1	2015
110801232	0	1	2016
110801232	0	0	2017
110801232	1	0	2018
110801232	0	0	2019
110801233	1	0	2013
110801233	0	1	2016
110801233	0	1	2017
110801233	0	0	2018
110801233	0	1	2019
110801234	0	0	2013
110801234	0	1	2014
110801234	0	0	2015
110801234	0	0	2016
110801234	0	1	2017
110801234	0	0	2018
110801234	1	0	2019
110801236	1	0	2016
110801238	0	0	2015
110801240	0	1	2018
110801240	0	1	2019
110801243	1	0	2013
110801244	0	0	2018
110801244	0	1	2019
110801245	1	0	2013
110801245	1	0	2014
110801245	0	1	2015
110801250	0	0	2015
110801253	0	0	2013
110801253	0	1	2014
110801257	1	0	2013
110801257	0	0	2014
110801257	0	1	2015
110801257	0	0	2017
110801257	0	1	2018
110801257	1	0	2019
110801258	0	1	2014
110801258	0	0	2015
110801258	0	1	2016
110801258	0	1	2019
110801260	1	0	2012
110801260	0	1	2015
110801607	0	1	2017
110801607	0	1	2018
110801607	0	1	2019
110801608	0	0	2013
110801608	1	0	2014
110801608	0	0	2015
110801608	0	0	2016
110801608	0	0	2018
110801609	0	0	2016
110801609	0	0	2017
110801609	0	0	2018
110801609	0	0	2019
110801610	1	0	2013
110801610	1	0	2014
110801610	0	0	2015
110801610	0	1	2016
110801610	0	0	2018
110801610	1	0	2019
110801612	0	0	2013
110801612	0	0	2014
110801612	0	1	2015
110801612	0	1	2016
110801614	1	0	2013
110801614	1	1	2014
110801614	0	1	2015
110801614	0	0	2016
110801614	0	1	2017
110801614	0	0	2018
110801614	0	1	2019
110801615	0	0	2013
110801615	0	0	2014
110801615	0	1	2015
110801617	1	0	2016
110801617	1	0	2017
110801617	1	0	2018
110801620	1	0	2013
110801621	0	0	2018
110801621	0	0	2019
110801622	0	0	2019
110801623	0	0	2015
110801625	0	0	2013
110801625	0	0	2014
110801626	0	0	2013
110801628	0	0	2013
110801628	0	1	2014
110801628	0	0	2015
110801630	0	0	2013
110801630	0	1	2014
110801630	0	0	2016
110801630	1	0	2017
110801630	1	0	2018
110801630	0	0	2019
110801632	0	0	2013
110801632	0	0	2014
110801632	0	0	2015
110801632	0	0	2016
110801632	0	1	2017
110801632	0	1	2018
110801632	0	1	2019
110801634	1	0	2013
110801638	1	0	2013
110801639	0	1	2017
110801640	1	0	2013
110801640	0	1	2014
110801640	0	1	2015
110801641	0	1	2014
110801641	0	1	2015
110801641	0	1	2016
110801641	0	1	2017
110801641	0	0	2018
110801641	1	0	2019
110801643	0	0	2013
110801643	0	0	2014
110801647	1	0	2015
110801648	1	0	2013
110801648	0	1	2018
110801648	0	1	2019
110801649	1	0	2018
110801650	0	0	2018
110801650	0	1	2019
110801654	1	0	2013
110801697	0	0	2013
110801697	0	1	2014
110801697	0	0	2015
110801698	1	0	2013
110801698	1	0	2014
110803011	1	0	2018
110803013	0	0	2014
110803013	0	0	2015
110803013	1	1	2016
110803015	0	0	2015
110803015	1	0	2018
110803015	0	1	2019
110803017	0	0	2014
110803019	0	0	2015
110803019	0	0	2016
110803019	0	1	2017
110803019	0	1	2018
110803021	0	0	2015
110803021	0	0	2016
110803021	0	0	2017
110803022	0	0	2016
110803023	0	0	2015
110803025	0	0	2017
110803026	0	0	2015
110803027	1	0	2015
110803028	0	1	2015
110803028	0	0	2016
110803028	0	1	2019
110803029	0	1	2015
110803029	0	0	2016
110803029	0	0	2017
110803029	0	0	2018
110803029	0	0	2019
110803032	1	0	2015
110803032	0	1	2016
110803032	0	1	2017
110803032	1	0	2018
110803032	0	1	2019
110803033	0	1	2017
110803033	0	1	2018
110803033	0	1	2019
110803034	1	0	2015
110803036	0	0	2015
110803037	1	0	2015
110803039	0	0	2015
110803041	0	0	2015
110803042	0	0	2016
110803042	0	0	2017
110803042	0	0	2018
110803042	0	0	2019
110803043	0	0	2015
110803043	0	1	2016
110803046	0	1	2017
110803046	0	0	2018
110803047	0	0	2015
110803047	1	1	2016
110803048	0	0	2018
110803048	0	0	2019
110803049	0	0	2015
110803049	1	0	2017
110803049	1	0	2018
110803051	1	0	2013
110803051	1	0	2018
110803052	1	0	2013
110803053	1	0	2013
110803054	1	0	2013
110803054	1	0	2014
110803054	0	1	2015
110803054	0	0	2016
110803054	0	1	2017
110803054	0	0	2018
110803054	0	1	2019
110803058	0	1	2019
110803059	0	0	2019
110803062	0	1	2015
110803062	0	0	2016
110803062	0	0	2017
110803062	0	0	2018
110803062	0	0	2019
110803063	0	1	2015
110803063	0	1	2016
110803064	1	0	2014
110803064	0	1	2019
110803066	0	0	2013
110803066	0	0	2017
110803066	0	1	2018
110803066	0	1	2019
110803072	1	0	2013
110803072	0	0	2017
110803072	0	1	2018
110803072	0	1	2019
110803075	0	0	2014
110803075	1	0	2015
110803075	0	0	2016
110803075	1	0	2017
110803075	0	0	2018
110803075	0	0	2019
110803076	0	0	2019
110803079	1	0	2013
110803079	0	1	2014
110803079	0	0	2015
110803079	1	0	2017
110803079	0	0	2018
110803079	0	1	2019
110803080	0	0	2016
110803080	0	1	2017
110803080	0	0	2018
110803082	0	0	2014
110803082	0	1	2015
110803083	1	0	2013
110803085	0	0	2013
110803085	0	0	2014
110803087	0	0	2014
110803087	0	0	2015
110803087	0	0	2016
110803087	0	1	2017
110803089	1	0	2013
110803089	0	0	2016
110803089	1	0	2018
110803089	0	1	2019
110803090	0	0	2015
110803090	0	0	2016
110803090	0	0	2017
110803090	1	0	2018
110803090	1	0	2019
110803092	0	0	2013
110803092	0	0	2014
110803092	0	0	2016
110803095	0	0	2013
110803095	0	0	2015
110803095	0	1	2016
110803095	0	1	2017
110803098	0	0	2013
110803098	0	1	2014
110803098	1	0	2015
110803098	1	0	2016
110803818	0	0	2018
110803818	0	1	2019
110803832	0	1	2017
110803832	0	1	2018
110803832	0	1	2019
110803834	0	0	2017
110803834	0	0	2018
110803834	0	1	2019
110803837	0	0	2017
110803854	1	0	2015
110803855	0	1	2017
110803856	0	0	2018
110803856	0	1	2019
110803860	0	0	2016
110803863	0	0	2015
110803865	0	0	2015
110803874	0	0	2015
110803875	0	0	2015
110803886	0	1	2016
110803886	0	1	2017
110803886	1	0	2018
110803886	0	0	2019
110805601	0	1	2017
110805602	0	0	2019
110805603	1	0	2017
110805603	0	0	2018
110805603	0	1	2019
110805604	1	0	2018
110805604	0	1	2019
110805605	0	0	2017
110805605	0	1	2018
110805605	0	1	2019
110805606	0	1	2018
110805606	0	1	2019
110805607	0	0	2019
110805608	1	0	2017
110805609	0	0	2019
110805610	0	0	2017
110805610	0	1	2018
110805610	1	0	2019
110805611	1	0	2017
110805611	0	0	2018
110805611	0	1	2019
110805612	0	1	2017
110805612	0	1	2018
110805612	1	1	2019
110805613	0	0	2017
110805614	0	0	2018
110805614	0	0	2019
110805616	1	0	2017
110805618	0	1	2017
110805618	1	0	2018
110805619	0	0	2017
110805619	0	0	2019
110805622	0	0	2017
110805622	0	0	2018
110805622	1	0	2019
110805627	0	1	2019
110805628	0	1	2019
110805629	0	1	2017
110805629	0	0	2018
110805630	1	0	2017
110805630	0	0	2018
110805630	0	1	2019
110805631	0	1	2017
110805631	0	1	2018
110805632	0	0	2017
110805633	1	0	2018
110805633	0	0	2019
110805634	1	0	2017
110805634	0	0	2018
110805635	0	1	2017
110805635	0	1	2018
110805635	0	0	2019
110805639	0	1	2019
110805640	0	1	2017
110805640	0	0	2018
110805640	0	1	2019
110805648	0	1	2018
110805648	0	1	2019
110805652	1	0	2017
110805652	0	0	2018
110805653	0	0	2018
110805653	0	0	2019
110805655	1	0	2017
110805656	0	0	2017
110805656	0	0	2018
110805656	0	1	2019
110805657	0	0	2017
110805658	0	0	2017
110805660	0	1	2017
110805661	0	0	2017
110805661	0	0	2018
110805661	0	1	2019
110805663	0	0	2017
110805663	0	1	2018
110805663	1	0	2019
110805664	0	1	2017
110805664	0	0	2019
110805665	0	1	2017
110805665	0	0	2018
110805665	0	1	2019
110805683	0	1	2017
110805683	1	0	2018
110805685	0	1	2017
110805685	0	1	2018
110805685	0	1	2019
110805688	0	0	2018
110805698	0	1	2017
110805699	0	1	2017
110805702	0	1	2017
110805702	0	1	2018
110805702	0	0	2019
110805713	0	1	2017
110805725	0	0	2019
110805726	1	0	2018
110805727	1	0	2018
110805727	0	0	2019
110805729	0	0	2018
110805731	0	0	2018
110805731	0	0	2019
110805733	0	0	2018
110805733	0	0	2019
110805735	1	0	2018
110805735	0	1	2019
110805739	0	0	2018
110805740	0	0	2018
110805740	0	1	2019
110805741	0	0	2018
110805746	1	0	2018
110805746	1	1	2019
110805747	0	0	2018
110805747	0	1	2019
110805748	0	0	2018
110805748	0	1	2019
110805750	0	0	2018
110805750	0	1	2019
110805752	1	0	2018
110805752	1	0	2019
110805755	1	0	2018
110805755	0	1	2019
110805756	1	0	2018
110805756	0	0	2019
110805757	0	1	2018
110805757	0	1	2019
110805758	0	1	2018
110805758	0	1	2019
110805759	1	0	2018
110805759	0	1	2019
110805761	1	0	2018
110805762	0	1	2018
110805762	0	1	2019
110805764	0	1	2019
110805765	1	0	2018
110805770	0	0	2018
110805770	0	0	2019
110805773	1	0	2017
110805773	0	0	2018
110805773	0	0	2019
110805777	0	0	2017
110805777	0	1	2019
110805787	1	0	2017
110805787	1	0	2018
110805796	1	0	2018
110805796	0	1	2019
124802829	0	0	2019
124802830	0	1	2019
124802837	1	0	2019
124802841	0	1	2019
124802842	0	0	2019
124802843	0	1	2019
124802846	0	0	2019
124802847	0	0	2019
124802851	0	1	2019
124802853	0	0	2019
124802855	0	0	2019
124802856	0	1	2019
124802857	0	1	2019
124802862	0	0	2019
124802864	0	1	2019
124802866	0	1	2019
124802867	1	1	2019
124802868	0	0	2019
124802873	0	1	2019
124802876	0	0	2019
124802877	0	0	2019
124802878	0	1	2019
