# Supplementary material for: Times and partners are a-changin’: relationships between declining food abundance, breeding success, and divorce in a monogamous seabird species
Source: PeerJ. 2022 Apr 8;10:e13073. doi: 10.7717/peerj.13073 (PMC8997194; doi:10.7717/peerj.13073)
Supplement: Supplemental Information 12 — Data were applied for data analyses and preparation for Fig. 5. [file peerj-10-13073-s012.csv]

ID	Sex	PartnStatus	Yr_PrtnSt	BrS
76876486	NA	retained	t	0
76876486	NA	retained	t-1	0
76876495	M	retained	t	0
76876495	M	retained	t	0
76876495	M	lost	t	0
76876495	M	divorced	t	0
76876495	M	retained	t+1	0
76876495	M	retained	t+1	0
76876495	M	retained	t+1	0
76876495	M	lost	t+1	0
76876495	M	retained	t-1	0
76876495	M	retained	t-1	0
76876495	M	lost	t-1	1
76876495	M	divorced	t-1	0
90823937	M	lost	t	0
90823937	M	divorced	t	0
90823937	M	lost	t+1	0
90823937	M	lost	t-1	1
90823937	M	divorced	t-1	0
90823938	NA	retained	t	0
90823938	NA	retained	t	0
90823938	NA	retained	t+1	0
90823938	NA	retained	t-1	1
90823938	NA	retained	t-1	0
90823940	F	divorced	t	0
90823940	F	divorced	t-1	0
90823941	NA	retained	t	0
90823941	NA	retained	t	0
90823941	NA	retained	t	0
90823941	NA	retained	t+1	0
90823941	NA	retained	t+1	0
90823941	NA	retained	t-1	0
90823941	NA	retained	t-1	0
90823941	NA	retained	t-1	0
90823966	F	divorced	t	0
90823966	F	lost	t	0
90823966	F	retained	t	0
90823966	F	divorced	t	0
90823966	F	lost	t+1	0
90823966	F	retained	t+1	0
90823966	F	divorced	t-1	0
90823966	F	lost	t-1	1
90823966	F	retained	t-1	0
90823966	F	divorced	t-1	0
90823971	M	retained	t	0
90823971	M	retained	t	0
90823971	M	retained	t	1
90823971	M	retained	t	0
90823971	M	divorced	t	0
90823971	M	retained	t+1	0
90823971	M	retained	t+1	0
90823971	M	retained	t+1	0
90823971	M	retained	t+1	0
90823971	M	retained	t-1	0
90823971	M	retained	t-1	0
90823971	M	retained	t-1	0
90823971	M	retained	t-1	1
90823971	M	divorced	t-1	0
90823973	F	divorced	t	0
90823973	F	retained	t	1
90823973	F	retained	t	0
90823973	F	lost	t	0
90823973	F	retained	t+1	0
90823973	F	retained	t+1	0
90823973	F	divorced	t-1	0
90823973	F	retained	t-1	0
90823973	F	retained	t-1	1
90823973	F	lost	t-1	0
90823974	F	retained	t	0
90823974	F	retained	t	1
90823974	F	retained	t	1
90823974	F	divorced	t	0
90823974	F	divorced	t	0
90823974	F	retained	t+1	1
90823974	F	retained	t+1	1
90823974	F	retained	t+1	0
90823974	F	divorced	t+1	0
90823974	F	retained	t-1	0
90823974	F	retained	t-1	0
90823974	F	retained	t-1	1
90823974	F	divorced	t-1	1
90823974	F	divorced	t-1	0
90823976	NA	divorced	t	0
90823976	NA	divorced	t	0
90823976	NA	divorced	t+1	0
90823976	NA	divorced	t-1	1
90823976	NA	divorced	t-1	0
90823977	F	lost	t	0
90823977	F	retained	t	0
90823977	F	retained	t	0
90823977	F	retained	t	0
90823977	F	divorced	t	0
90823977	F	lost	t+1	0
90823977	F	retained	t+1	0
90823977	F	retained	t+1	0
90823977	F	retained	t+1	0
90823977	F	lost	t-1	0
90823977	F	retained	t-1	0
90823977	F	retained	t-1	0
90823977	F	retained	t-1	0
90823977	F	divorced	t-1	0
90823978	NA	retained	t	0
90823978	NA	divorced	t	0
90823978	NA	retained	t+1	0
90823978	NA	retained	t-1	1
90823978	NA	divorced	t-1	0
90823982	NA	lost	t	0
90823982	NA	lost	t-1	0
90823983	M	divorced	t	1
90823983	M	retained	t	1
90823983	M	divorced	t+1	1
90823983	M	divorced	t-1	0
90823983	M	retained	t-1	1
90823984	M	retained	t	1
90823984	M	retained	t	1
90823984	M	retained	t	1
90823984	M	retained	t	0
90823984	M	retained	t	0
90823984	M	retained	t+1	1
90823984	M	retained	t+1	1
90823984	M	retained	t+1	0
90823984	M	retained	t+1	0
90823984	M	retained	t+1	0
90823984	M	retained	t-1	1
90823984	M	retained	t-1	1
90823984	M	retained	t-1	1
90823984	M	retained	t-1	1
90823984	M	retained	t-1	0
90823986	F	divorced	t	0
90823986	F	lost	t	0
90823986	F	divorced	t	1
90823986	F	divorced	t	1
90823986	F	retained	t	1
90823986	F	retained	t	0
90823986	F	retained	t	1
90823986	F	retained	t	0
90823986	F	divorced	t+1	0
90823986	F	lost	t+1	1
90823986	F	divorced	t+1	1
90823986	F	divorced	t+1	1
90823986	F	retained	t+1	0
90823986	F	retained	t+1	1
90823986	F	retained	t+1	0
90823986	F	divorced	t-1	0
90823986	F	lost	t-1	0
90823986	F	divorced	t-1	0
90823986	F	divorced	t-1	1
90823986	F	retained	t-1	1
90823986	F	retained	t-1	1
90823986	F	retained	t-1	0
90823986	F	retained	t-1	1
90823988	NA	divorced	t	0
90823988	NA	divorced	t	0
90823988	NA	divorced	t+1	0
90823988	NA	divorced	t-1	1
90823988	NA	divorced	t-1	0
107833724	F	retained	t	1
107833724	F	retained	t	1
107833724	F	retained	t+1	1
107833724	F	retained	t-1	0
107833724	F	retained	t-1	1
110800101	NA	retained	t	0
110800101	NA	retained	t+1	0
110800101	NA	retained	t-1	0
110800104	NA	divorced	t	0
110800104	NA	divorced	t-1	0
110800107	M	retained	t	1
110800107	M	retained	t	0
110800107	M	lost	t	0
110800107	M	divorced	t	0
110800107	M	retained	t+1	0
110800107	M	retained	t+1	0
110800107	M	lost	t+1	0
110800107	M	retained	t-1	1
110800107	M	retained	t-1	0
110800107	M	lost	t-1	0
110800107	M	divorced	t-1	0
110800108	NA	retained	t	1
110800108	NA	retained	t	1
110800108	NA	retained	t+1	1
110800108	NA	retained	t-1	1
110800108	NA	retained	t-1	1
110800111	NA	retained	t	1
110800111	NA	retained	t	0
110800111	NA	retained	t-1	1
110800111	NA	retained	t-1	0
110800113	NA	retained	t	1
110800113	NA	retained	t-1	0
110800114	M	retained	t	0
110800114	M	retained	t-1	0
110800117	M	lost	t	1
110800117	M	lost	t+1	1
110800117	M	lost	t-1	1
110800121	M	retained	t	0
110800121	M	retained	t	0
110800121	M	divorced	t	0
110800121	M	lost	t	1
110800121	M	retained	t+1	0
110800121	M	divorced	t+1	1
110800121	M	retained	t-1	1
110800121	M	retained	t-1	0
110800121	M	divorced	t-1	1
110800121	M	lost	t-1	0
110800122	NA	retained	t	0
110800122	NA	retained	t	0
110800122	NA	divorced	t	0
110800122	NA	retained	t+1	0
110800122	NA	retained	t+1	0
110800122	NA	retained	t-1	0
110800122	NA	retained	t-1	0
110800122	NA	divorced	t-1	0
110800126	M	retained	t	0
110800126	M	retained	t	1
110800126	M	retained	t	0
110800126	M	lost	t	0
110800126	M	divorced	t	0
110800126	M	retained	t+1	1
110800126	M	retained	t+1	0
110800126	M	retained	t+1	0
110800126	M	lost	t+1	0
110800126	M	retained	t-1	1
110800126	M	retained	t-1	0
110800126	M	retained	t-1	1
110800126	M	lost	t-1	0
110800126	M	divorced	t-1	0
110800127	M	retained	t	0
110800127	M	retained	t	1
110800127	M	retained	t	1
110800127	M	retained	t+1	1
110800127	M	retained	t+1	1
110800127	M	retained	t+1	1
110800127	M	retained	t-1	0
110800127	M	retained	t-1	0
110800127	M	retained	t-1	1
110800128	M	divorced	t	0
110800128	M	lost	t	0
110800128	M	retained	t	0
110800128	M	retained	t	1
110800128	M	divorced	t	0
110800128	M	divorced	t	0
110800128	M	retained	t	0
110800128	M	retained	t	1
110800128	M	divorced	t+1	0
110800128	M	lost	t+1	0
110800128	M	retained	t+1	1
110800128	M	retained	t+1	0
110800128	M	divorced	t+1	0
110800128	M	divorced	t+1	0
110800128	M	retained	t+1	1
110800128	M	divorced	t-1	1
110800128	M	lost	t-1	0
110800128	M	retained	t-1	0
110800128	M	retained	t-1	0
110800128	M	divorced	t-1	1
110800128	M	divorced	t-1	0
110800128	M	retained	t-1	0
110800128	M	retained	t-1	0
110800130	F	retained	t	0
110800130	F	retained	t	0
110800130	F	divorced	t	0
110800130	F	divorced	t	0
110800130	F	retained	t	0
110800130	F	retained	t	1
110800130	F	retained	t	1
110800130	F	retained	t	1
110800130	F	retained	t+1	0
110800130	F	retained	t+1	0
110800130	F	divorced	t+1	0
110800130	F	divorced	t+1	0
110800130	F	retained	t+1	1
110800130	F	retained	t+1	1
110800130	F	retained	t+1	1
110800130	F	retained	t-1	0
110800130	F	retained	t-1	0
110800130	F	divorced	t-1	0
110800130	F	divorced	t-1	0
110800130	F	retained	t-1	0
110800130	F	retained	t-1	0
110800130	F	retained	t-1	1
110800130	F	retained	t-1	1
110800131	NA	retained	t	0
110800131	NA	retained	t-1	0
110800133	M	retained	t	0
110800133	M	lost	t	0
110800133	M	retained	t	0
110800133	M	retained	t	0
110800133	M	retained	t+1	0
110800133	M	lost	t+1	0
110800133	M	retained	t+1	0
110800133	M	retained	t-1	0
110800133	M	lost	t-1	0
110800133	M	retained	t-1	0
110800133	M	retained	t-1	0
110800136	F	retained	t	0
110800136	F	retained	t	0
110800136	F	divorced	t	0
110800136	F	divorced	t	0
110800136	F	retained	t+1	0
110800136	F	retained	t+1	0
110800136	F	divorced	t+1	0
110800136	F	retained	t-1	1
110800136	F	retained	t-1	0
110800136	F	divorced	t-1	0
110800136	F	divorced	t-1	0
110800137	NA	retained	t	0
110800137	NA	retained	t	0
110800137	NA	retained	t	0
110800137	NA	retained	t	0
110800137	NA	retained	t+1	0
110800137	NA	retained	t+1	0
110800137	NA	retained	t+1	0
110800137	NA	retained	t-1	0
110800137	NA	retained	t-1	0
110800137	NA	retained	t-1	0
110800137	NA	retained	t-1	0
110800140	M	retained	t	0
110800140	M	retained	t	0
110800140	M	retained	t	0
110800140	M	retained	t	1
110800140	M	retained	t	1
110800140	M	retained	t	1
110800140	M	retained	t	0
110800140	M	retained	t+1	0
110800140	M	retained	t+1	0
110800140	M	retained	t+1	1
110800140	M	retained	t+1	1
110800140	M	retained	t+1	1
110800140	M	retained	t+1	0
110800140	M	retained	t-1	0
110800140	M	retained	t-1	0
110800140	M	retained	t-1	0
110800140	M	retained	t-1	0
110800140	M	retained	t-1	1
110800140	M	retained	t-1	1
110800140	M	retained	t-1	1
110800143	NA	retained	t	0
110800143	NA	retained	t-1	0
110800144	NA	retained	t	0
110800144	NA	retained	t-1	0
110800145	NA	retained	t	0
110800145	NA	divorced	t	0
110800145	NA	retained	t+1	0
110800145	NA	divorced	t+1	0
110800145	NA	retained	t-1	0
110800145	NA	divorced	t-1	0
110800146	M	retained	t	0
110800146	M	retained	t	0
110800146	M	retained	t	0
110800146	M	retained	t	0
110800146	M	retained	t+1	0
110800146	M	retained	t+1	0
110800146	M	retained	t+1	0
110800146	M	retained	t-1	0
110800146	M	retained	t-1	0
110800146	M	retained	t-1	0
110800146	M	retained	t-1	0
110800148	NA	retained	t	0
110800148	NA	retained	t	1
110800148	NA	retained	t+1	1
110800148	NA	retained	t-1	1
110800148	NA	retained	t-1	0
110800150	NA	retained	t	0
110800150	NA	retained	t	1
110800150	NA	retained	t	0
110800150	NA	divorced	t	0
110800150	NA	retained	t+1	1
110800150	NA	retained	t+1	0
110800150	NA	retained	t+1	0
110800150	NA	divorced	t+1	1
110800150	NA	retained	t-1	0
110800150	NA	retained	t-1	0
110800150	NA	retained	t-1	1
110800150	NA	divorced	t-1	0
110800152	M	retained	t	0
110800152	M	retained	t	1
110800152	M	retained	t	0
110800152	M	retained	t	1
110800152	M	retained	t	1
110800152	M	divorced	t	1
110800152	M	retained	t+1	1
110800152	M	retained	t+1	0
110800152	M	retained	t+1	1
110800152	M	retained	t+1	1
110800152	M	retained	t+1	1
110800152	M	divorced	t+1	1
110800152	M	retained	t-1	0
110800152	M	retained	t-1	0
110800152	M	retained	t-1	1
110800152	M	retained	t-1	0
110800152	M	retained	t-1	1
110800152	M	divorced	t-1	1
110800154	NA	divorced	t	1
110800154	NA	divorced	t-1	0
110800157	NA	divorced	t-1	0
110800159	M	divorced	t	0
110800159	M	retained	t	1
110800159	M	retained	t	0
110800159	M	divorced	t+1	0
110800159	M	retained	t+1	0
110800159	M	divorced	t-1	0
110800159	M	retained	t-1	1
110800159	M	retained	t-1	1
110800160	F	retained	t	0
110800160	F	divorced	t	0
110800160	F	retained	t	1
110800160	F	retained	t	0
110800160	F	retained	t	0
110800160	F	retained	t	1
110800160	F	retained	t	0
110800160	F	retained	t	1
110800160	F	divorced	t	0
110800160	F	retained	t+1	0
110800160	F	divorced	t+1	1
110800160	F	retained	t+1	0
110800160	F	retained	t+1	0
110800160	F	retained	t+1	1
110800160	F	retained	t+1	0
110800160	F	retained	t+1	1
110800160	F	retained	t+1	0
110800160	F	retained	t-1	0
110800160	F	divorced	t-1	0
110800160	F	retained	t-1	0
110800160	F	retained	t-1	1
110800160	F	retained	t-1	0
110800160	F	retained	t-1	0
110800160	F	retained	t-1	1
110800160	F	retained	t-1	0
110800160	F	divorced	t-1	1
110800161	NA	retained	t	1
110800161	NA	retained	t+1	0
110800161	NA	retained	t-1	0
110800162	M	retained	t	0
110800162	M	retained	t	0
110800162	M	retained	t	1
110800162	M	lost	t	1
110800162	M	retained	t	1
110800162	M	retained	t	0
110800162	M	retained	t+1	0
110800162	M	retained	t+1	1
110800162	M	retained	t+1	1
110800162	M	lost	t+1	1
110800162	M	retained	t-1	1
110800162	M	retained	t-1	0
110800162	M	retained	t-1	0
110800162	M	lost	t-1	1
110800162	M	retained	t-1	1
110800162	M	retained	t-1	1
110800166	NA	retained	t	0
110800166	NA	retained	t	0
110800166	NA	retained	t+1	0
110800166	NA	retained	t-1	1
110800166	NA	retained	t-1	0
110800168	M	lost	t	0
110800168	M	retained	t	1
110800168	M	divorced	t	0
110800168	M	lost	t+1	1
110800168	M	retained	t+1	0
110800168	M	lost	t-1	1
110800168	M	retained	t-1	0
110800168	M	divorced	t-1	1
110800170	F	divorced	t	1
110800170	F	retained	t	1
110800170	F	retained	t	1
110800170	F	retained	t	0
110800170	F	divorced	t+1	1
110800170	F	retained	t+1	1
110800170	F	divorced	t-1	0
110800170	F	retained	t-1	1
110800170	F	retained	t-1	1
110800170	F	retained	t-1	1
110800173	F	retained	t	0
110800173	F	retained	t	1
110800173	F	retained	t	0
110800173	F	retained	t	1
110800173	F	retained	t	1
110800173	F	retained	t+1	1
110800173	F	retained	t+1	0
110800173	F	retained	t+1	1
110800173	F	retained	t+1	1
110800173	F	retained	t+1	0
110800173	F	retained	t-1	0
110800173	F	retained	t-1	0
110800173	F	retained	t-1	1
110800173	F	retained	t-1	0
110800173	F	retained	t-1	1
110800177	M	divorced	t	1
110800177	M	divorced	t+1	0
110800177	M	divorced	t-1	1
110800178	M	retained	t	0
110800178	M	lost	t	1
110800178	M	retained	t	1
110800178	M	retained	t	1
110800178	M	retained	t+1	1
110800178	M	lost	t+1	1
110800178	M	retained	t+1	1
110800178	M	retained	t-1	0
110800178	M	lost	t-1	0
110800178	M	retained	t-1	1
110800178	M	retained	t-1	1
110800181	F	retained	t	0
110800181	F	retained	t-1	0
110800187	NA	divorced	t	0
110800187	NA	divorced	t	0
110800187	NA	retained	t	1
110800187	NA	divorced	t	1
110800187	NA	retained	t	1
110800187	NA	divorced	t+1	0
110800187	NA	divorced	t+1	1
110800187	NA	retained	t+1	1
110800187	NA	divorced	t+1	1
110800187	NA	divorced	t-1	1
110800187	NA	divorced	t-1	0
110800187	NA	retained	t-1	0
110800187	NA	divorced	t-1	1
110800187	NA	retained	t-1	1
110800190	NA	divorced	t	0
110800190	NA	divorced	t-1	0
110800196	F	retained	t	1
110800196	F	retained	t-1	1
110800197	NA	retained	t	0
110800197	NA	retained	t	1
110800197	NA	retained	t+1	1
110800197	NA	retained	t-1	0
110800197	NA	retained	t-1	0
110800198	NA	retained	t	0
110800198	NA	retained	t	0
110800198	NA	retained	t	0
110800198	NA	retained	t	0
110800198	NA	retained	t+1	0
110800198	NA	retained	t+1	0
110800198	NA	retained	t+1	0
110800198	NA	retained	t-1	0
110800198	NA	retained	t-1	0
110800198	NA	retained	t-1	0
110800198	NA	retained	t-1	0
110800200	NA	retained	t	0
110800200	NA	retained	t	0
110800200	NA	retained	t	0
110800200	NA	retained	t+1	0
110800200	NA	retained	t+1	0
110800200	NA	retained	t-1	0
110800200	NA	retained	t-1	0
110800200	NA	retained	t-1	0
110800202	NA	retained	t	1
110800202	NA	retained	t	0
110800202	NA	retained	t	1
110800202	NA	retained	t+1	0
110800202	NA	retained	t+1	1
110800202	NA	retained	t-1	0
110800202	NA	retained	t-1	1
110800202	NA	retained	t-1	0
110800208	M	divorced	t	0
110800208	M	divorced	t	0
110800208	M	divorced	t+1	0
110800208	M	divorced	t+1	0
110800208	M	divorced	t-1	0
110800208	M	divorced	t-1	0
110800209	F	retained	t	0
110800209	F	retained	t-1	0
110800211	NA	retained	t	0
110800211	NA	retained	t-1	0
110800220	NA	retained	t	0
110800220	NA	retained	t-1	0
110800236	NA	retained	t	0
110800236	NA	retained	t	1
110800236	NA	retained	t	0
110800236	NA	retained	t	0
110800236	NA	retained	t+1	1
110800236	NA	retained	t+1	0
110800236	NA	retained	t+1	0
110800236	NA	retained	t-1	0
110800236	NA	retained	t-1	0
110800236	NA	retained	t-1	1
110800236	NA	retained	t-1	0
110800237	NA	retained	t	0
110800237	NA	retained	t	0
110800237	NA	retained	t+1	0
110800237	NA	retained	t+1	1
110800237	NA	retained	t-1	0
110800237	NA	retained	t-1	0
110800239	F	retained	t	0
110800239	F	retained	t+1	0
110800239	F	retained	t-1	0
110800244	NA	retained	t	0
110800244	NA	retained	t	0
110800244	NA	retained	t	0
110800244	NA	divorced	t	0
110800244	NA	divorced	t	1
110800244	NA	retained	t+1	0
110800244	NA	retained	t+1	0
110800244	NA	retained	t+1	0
110800244	NA	divorced	t+1	1
110800244	NA	retained	t-1	0
110800244	NA	retained	t-1	0
110800244	NA	retained	t-1	0
110800244	NA	divorced	t-1	0
110800244	NA	divorced	t-1	0
110800245	F	divorced	t	0
110800245	F	divorced	t	0
110800245	F	divorced	t	0
110800245	F	divorced	t	0
110800245	F	divorced	t+1	0
110800245	F	divorced	t+1	0
110800245	F	divorced	t+1	0
110800245	F	divorced	t-1	1
110800245	F	divorced	t-1	0
110800245	F	divorced	t-1	0
110800245	F	divorced	t-1	0
110800247	F	retained	t	0
110800247	F	retained	t	1
110800247	F	lost	t	0
110800247	F	retained	t+1	1
110800247	F	retained	t-1	0
110800247	F	retained	t-1	0
110800247	F	lost	t-1	0
110800250	NA	divorced	t	0
110800250	NA	retained	t	0
110800250	NA	divorced	t+1	0
110800250	NA	divorced	t-1	0
110800250	NA	retained	t-1	0
110800252	F	retained	t	0
110800252	F	retained	t	0
110800252	F	retained	t	0
110800252	F	retained	t+1	0
110800252	F	retained	t+1	0
110800252	F	retained	t+1	1
110800252	F	retained	t-1	0
110800252	F	retained	t-1	0
110800252	F	retained	t-1	0
110800253	F	retained	t	0
110800253	F	retained	t	1
110800253	F	retained	t	0
110800253	F	retained	t	0
110800253	F	retained	t+1	1
110800253	F	retained	t+1	0
110800253	F	retained	t+1	1
110800253	F	retained	t-1	1
110800253	F	retained	t-1	0
110800253	F	retained	t-1	1
110800253	F	retained	t-1	1
110800254	F	retained	t	1
110800254	F	retained	t	1
110800254	F	retained	t	1
110800254	F	retained	t+1	1
110800254	F	retained	t+1	1
110800254	F	retained	t-1	0
110800254	F	retained	t-1	1
110800254	F	retained	t-1	1
110800255	M	divorced	t	1
110800255	M	divorced	t	1
110800255	M	retained	t	1
110800255	M	divorced	t+1	1
110800255	M	divorced	t+1	1
110800255	M	divorced	t-1	1
110800255	M	divorced	t-1	1
110800255	M	retained	t-1	1
110800257	F	retained	t	0
110800257	F	retained	t	0
110800257	F	retained	t	1
110800257	F	retained	t+1	0
110800257	F	retained	t+1	1
110800257	F	retained	t-1	1
110800257	F	retained	t-1	0
110800257	F	retained	t-1	0
110800274	F	lost	t	0
110800274	F	divorced	t	0
110800274	F	divorced	t	0
110800274	F	lost	t+1	0
110800274	F	divorced	t+1	1
110800274	F	lost	t-1	0
110800274	F	divorced	t-1	0
110800274	F	divorced	t-1	0
110800275	M	retained	t	1
110800275	M	retained	t+1	1
110800275	M	retained	t-1	1
110800277	M	lost	t	0
110800277	M	lost	t	0
110800277	M	lost	t+1	0
110800277	M	lost	t-1	0
110800278	M	retained	t	0
110800278	M	retained	t	0
110800278	M	retained	t	1
110800278	M	retained	t	0
110800278	M	retained	t+1	0
110800278	M	retained	t+1	1
110800278	M	retained	t+1	0
110800278	M	retained	t-1	0
110800278	M	retained	t-1	0
110800278	M	retained	t-1	0
110800278	M	retained	t-1	1
110800279	M	retained	t	0
110800279	M	retained	t	1
110800279	M	retained	t	1
110800279	M	retained	t	1
110800279	M	divorced	t	0
110800279	M	divorced	t	1
110800279	M	retained	t	0
110800279	M	retained	t+1	1
110800279	M	retained	t+1	1
110800279	M	retained	t+1	1
110800279	M	retained	t+1	0
110800279	M	divorced	t+1	1
110800279	M	divorced	t+1	0
110800279	M	retained	t-1	0
110800279	M	retained	t-1	0
110800279	M	retained	t-1	1
110800279	M	retained	t-1	1
110800279	M	divorced	t-1	1
110800279	M	divorced	t-1	0
110800279	M	retained	t-1	1
110800281	F	retained	t	0
110800281	F	retained	t	0
110800281	F	retained	t	1
110800281	F	retained	t	0
110800281	F	retained	t	0
110800281	F	retained	t+1	0
110800281	F	retained	t+1	0
110800281	F	retained	t+1	0
110800281	F	retained	t-1	1
110800281	F	retained	t-1	0
110800281	F	retained	t-1	0
110800281	F	retained	t-1	1
110800281	F	retained	t-1	0
110800282	F	divorced	t	0
110800282	F	lost	t	0
110800282	F	retained	t	1
110800282	F	lost	t	0
110800282	F	lost	t	1
110800282	F	retained	t	0
110800282	F	divorced	t+1	0
110800282	F	lost	t+1	1
110800282	F	retained	t+1	0
110800282	F	lost	t+1	0
110800282	F	lost	t+1	0
110800282	F	divorced	t-1	0
110800282	F	lost	t-1	0
110800282	F	retained	t-1	0
110800282	F	lost	t-1	1
110800282	F	lost	t-1	1
110800282	F	retained	t-1	1
110800283	M	retained	t	0
110800283	M	retained	t	0
110800283	M	retained	t	0
110800283	M	retained	t+1	0
110800283	M	retained	t+1	0
110800283	M	retained	t+1	1
110800283	M	retained	t-1	0
110800283	M	retained	t-1	0
110800283	M	retained	t-1	0
110800285	F	retained	t	0
110800285	F	retained	t	0
110800285	F	divorced	t	0
110800285	F	divorced	t	0
110800285	F	retained	t	0
110800285	F	retained	t+1	0
110800285	F	retained	t+1	0
110800285	F	divorced	t+1	0
110800285	F	divorced	t+1	0
110800285	F	retained	t-1	0
110800285	F	retained	t-1	0
110800285	F	divorced	t-1	0
110800285	F	divorced	t-1	0
110800285	F	retained	t-1	0
110800286	F	divorced	t	0
110800286	F	divorced	t+1	1
110800286	F	divorced	t-1	0
110800292	F	divorced	t	0
110800292	F	divorced	t	0
110800292	F	retained	t	0
110800292	F	lost	t	0
110800292	F	divorced	t+1	0
110800292	F	divorced	t+1	0
110800292	F	retained	t+1	0
110800292	F	divorced	t-1	1
110800292	F	divorced	t-1	0
110800292	F	retained	t-1	0
110800292	F	lost	t-1	0
110800294	M	retained	t	0
110800294	M	divorced	t	0
110800294	M	retained	t	0
110800294	M	retained	t	1
110800294	M	retained	t	1
110800294	M	retained	t	1
110800294	M	retained	t+1	0
110800294	M	divorced	t+1	0
110800294	M	retained	t+1	1
110800294	M	retained	t+1	1
110800294	M	retained	t+1	1
110800294	M	retained	t-1	0
110800294	M	divorced	t-1	0
110800294	M	retained	t-1	0
110800294	M	retained	t-1	0
110800294	M	retained	t-1	1
110800294	M	retained	t-1	1
110800296	NA	retained	t	0
110800296	NA	retained	t	0
110800296	NA	retained	t+1	0
110800296	NA	retained	t-1	0
110800296	NA	retained	t-1	0
110800299	F	retained	t	0
110800299	F	divorced	t	0
110800299	F	retained	t	0
110800299	F	retained	t+1	0
110800299	F	retained	t-1	0
110800299	F	divorced	t-1	0
110800299	F	retained	t-1	0
110800300	F	divorced	t	0
110800300	F	retained	t	0
110800300	F	retained	t	0
110800300	F	retained	t	0
110800300	F	retained	t+1	0
110800300	F	divorced	t-1	0
110800300	F	retained	t-1	1
110800300	F	retained	t-1	0
110800300	F	retained	t-1	1
110800301	NA	retained	t	1
110800301	NA	retained	t-1	0
110800303	M	retained	t	1
110800303	M	divorced	t	1
110800303	M	retained	t	0
110800303	M	retained	t+1	1
110800303	M	retained	t-1	0
110800303	M	divorced	t-1	1
110800303	M	retained	t-1	0
110800307	F	retained	t	0
110800307	F	retained	t	0
110800307	F	retained	t	0
110800307	F	retained	t	1
110800307	F	retained	t+1	0
110800307	F	retained	t+1	0
110800307	F	retained	t-1	1
110800307	F	retained	t-1	0
110800307	F	retained	t-1	0
110800307	F	retained	t-1	0
110800308	M	retained	t	1
110800308	M	retained	t	0
110800308	M	retained	t	0
110800308	M	retained	t+1	0
110800308	M	retained	t+1	0
110800308	M	retained	t-1	0
110800308	M	retained	t-1	1
110800308	M	retained	t-1	0
110800310	F	retained	t	0
110800310	F	retained	t-1	0
110800317	F	retained	t	1
110800317	F	lost	t	0
110800317	F	retained	t-1	1
110800317	F	lost	t-1	1
110800318	NA	divorced	t	0
110800318	NA	lost	t	0
110800318	NA	divorced	t+1	0
110800318	NA	divorced	t-1	0
110800318	NA	lost	t-1	0
110800319	NA	divorced	t	0
110800319	NA	divorced	t-1	0
110800322	NA	retained	t	1
110800322	NA	retained	t	0
110800322	NA	retained	t+1	0
110800322	NA	retained	t+1	0
110800322	NA	retained	t-1	1
110800322	NA	retained	t-1	1
110800326	NA	divorced	t	1
110800326	NA	retained	t	0
110800326	NA	retained	t	1
110800326	NA	retained	t	1
110800326	NA	divorced	t+1	0
110800326	NA	retained	t+1	1
110800326	NA	retained	t+1	1
110800326	NA	divorced	t-1	0
110800326	NA	retained	t-1	1
110800326	NA	retained	t-1	0
110800326	NA	retained	t-1	1
110800327	NA	retained	t	0
110800327	NA	retained	t+1	1
110800327	NA	retained	t-1	0
110800329	M	retained	t	0
110800329	M	retained	t	0
110800329	M	retained	t+1	0
110800329	M	retained	t+1	0
110800329	M	retained	t-1	0
110800329	M	retained	t-1	0
110800330	F	retained	t	1
110800330	F	retained	t	0
110800330	F	retained	t+1	0
110800330	F	retained	t-1	0
110800330	F	retained	t-1	1
110800331	M	lost	t	0
110800331	M	retained	t	1
110800331	M	lost	t+1	1
110800331	M	lost	t-1	0
110800331	M	retained	t-1	0
110800338	NA	retained	t	0
110800338	NA	retained	t	0
110800338	NA	retained	t	0
110800338	NA	retained	t+1	0
110800338	NA	retained	t+1	0
110800338	NA	retained	t-1	0
110800338	NA	retained	t-1	0
110800338	NA	retained	t-1	0
110800339	NA	divorced	t	0
110800339	NA	retained	t	0
110800339	NA	divorced	t+1	0
110800339	NA	divorced	t-1	1
110800339	NA	retained	t-1	0
110800340	M	retained	t	0
110800340	M	retained	t	0
110800340	M	retained	t+1	0
110800340	M	retained	t-1	0
110800340	M	retained	t-1	0
110800342	NA	retained	t	0
110800342	NA	divorced	t	0
110800342	NA	retained	t+1	0
110800342	NA	retained	t-1	0
110800342	NA	divorced	t-1	0
110800343	M	retained	t	1
110800343	M	retained	t	1
110800343	M	lost	t	0
110800343	M	lost	t	0
110800343	M	lost	t	0
110800343	M	retained	t	0
110800343	M	retained	t	1
110800343	M	retained	t	1
110800343	M	retained	t	0
110800343	M	lost	t	0
110800343	M	retained	t+1	1
110800343	M	retained	t+1	0
110800343	M	lost	t+1	0
110800343	M	lost	t+1	0
110800343	M	lost	t+1	0
110800343	M	retained	t+1	1
110800343	M	retained	t+1	1
110800343	M	retained	t+1	0
110800343	M	retained	t+1	0
110800343	M	retained	t-1	1
110800343	M	retained	t-1	1
110800343	M	lost	t-1	1
110800343	M	lost	t-1	0
110800343	M	lost	t-1	0
110800343	M	retained	t-1	0
110800343	M	retained	t-1	0
110800343	M	retained	t-1	1
110800343	M	retained	t-1	1
110800343	M	lost	t-1	0
110800345	F	retained	t	0
110800345	F	retained	t-1	1
110800353	NA	retained	t	0
110800353	NA	retained	t	0
110800353	NA	retained	t+1	0
110800353	NA	retained	t-1	0
110800353	NA	retained	t-1	0
110800354	M	divorced	t	0
110800354	M	divorced	t+1	0
110800354	M	divorced	t-1	1
110800357	M	lost	t	1
110800357	M	retained	t	1
110800357	M	retained	t	1
110800357	M	divorced	t	1
110800357	M	retained	t	0
110800357	M	lost	t+1	1
110800357	M	retained	t+1	1
110800357	M	retained	t+1	1
110800357	M	lost	t-1	0
110800357	M	retained	t-1	1
110800357	M	retained	t-1	1
110800357	M	divorced	t-1	1
110800357	M	retained	t-1	1
110800362	M	retained	t	1
110800362	M	retained	t	0
110800362	M	retained	t+1	0
110800362	M	retained	t-1	0
110800362	M	retained	t-1	1
110800364	F	retained	t	0
110800364	F	retained	t	0
110800364	F	retained	t+1	1
110800364	F	retained	t-1	0
110800364	F	retained	t-1	0
110800366	NA	retained	t	0
110800366	NA	retained	t-1	0
110800368	NA	divorced	t	1
110800368	NA	divorced	t	1
110800368	NA	divorced	t	1
110800368	NA	divorced	t+1	1
110800368	NA	divorced	t+1	1
110800368	NA	divorced	t-1	0
110800368	NA	divorced	t-1	1
110800368	NA	divorced	t-1	1
110800371	F	divorced	t	1
110800371	F	retained	t	0
110800371	F	retained	t	1
110800371	F	retained	t	1
110800371	F	divorced	t+1	0
110800371	F	retained	t+1	1
110800371	F	retained	t+1	1
110800371	F	retained	t+1	1
110800371	F	divorced	t-1	0
110800371	F	retained	t-1	1
110800371	F	retained	t-1	0
110800371	F	retained	t-1	1
110800379	M	retained	t	0
110800379	M	retained	t	0
110800379	M	retained	t+1	0
110800379	M	retained	t-1	1
110800379	M	retained	t-1	0
110800386	M	retained	t	0
110800386	M	divorced	t	0
110800386	M	lost	t	0
110800386	M	retained	t+1	0
110800386	M	divorced	t+1	0
110800386	M	retained	t-1	0
110800386	M	divorced	t-1	0
110800386	M	lost	t-1	0
110800393	F	lost	t	0
110800393	F	retained	t	0
110800393	F	lost	t	0
110800393	F	retained	t	0
110800393	F	lost	t+1	0
110800393	F	retained	t+1	0
110800393	F	lost	t+1	0
110800393	F	lost	t-1	0
110800393	F	retained	t-1	0
110800393	F	lost	t-1	0
110800393	F	retained	t-1	0
110800394	M	divorced	t	0
110800394	M	retained	t	0
110800394	M	divorced	t-1	0
110800394	M	retained	t-1	0
110800396	F	lost	t	0
110800396	F	lost	t	0
110800396	F	retained	t	0
110800396	F	retained	t	1
110800396	F	retained	t	0
110800396	F	retained	t	1
110800396	F	lost	t+1	0
110800396	F	lost	t+1	0
110800396	F	retained	t+1	1
110800396	F	retained	t+1	1
110800396	F	lost	t-1	0
110800396	F	lost	t-1	0
110800396	F	retained	t-1	0
110800396	F	retained	t-1	0
110800396	F	retained	t-1	0
110800396	F	retained	t-1	0
110800397	F	retained	t	0
110800397	F	retained	t	0
110800397	F	divorced	t	1
110800397	F	retained	t	1
110800397	F	divorced	t	0
110800397	F	retained	t	1
110800397	F	retained	t	1
110800397	F	retained	t	0
110800397	F	retained	t+1	0
110800397	F	retained	t+1	1
110800397	F	divorced	t+1	1
110800397	F	retained	t+1	0
110800397	F	divorced	t+1	1
110800397	F	retained	t+1	1
110800397	F	retained	t+1	0
110800397	F	retained	t-1	1
110800397	F	retained	t-1	0
110800397	F	divorced	t-1	0
110800397	F	retained	t-1	1
110800397	F	divorced	t-1	1
110800397	F	retained	t-1	0
110800397	F	retained	t-1	1
110800397	F	retained	t-1	1
110800399	NA	retained	t	0
110800399	NA	retained	t	1
110800399	NA	lost	t	1
110800399	NA	retained	t+1	1
110800399	NA	retained	t+1	1
110800399	NA	retained	t-1	0
110800399	NA	retained	t-1	0
110800399	NA	lost	t-1	1
110801201	M	divorced	t	0
110801201	M	divorced	t	0
110801201	M	divorced	t	1
110801201	M	retained	t	1
110801201	M	divorced	t	1
110801201	M	retained	t	0
110801201	M	divorced	t+1	0
110801201	M	divorced	t+1	1
110801201	M	divorced	t+1	1
110801201	M	divorced	t+1	0
110801201	M	divorced	t-1	0
110801201	M	divorced	t-1	0
110801201	M	divorced	t-1	0
110801201	M	retained	t-1	1
110801201	M	divorced	t-1	0
110801201	M	retained	t-1	1
110801202	NA	retained	t	0
110801202	NA	divorced	t	0
110801202	NA	retained	t	1
110801202	NA	divorced	t	0
110801202	NA	divorced	t	0
110801202	NA	retained	t+1	0
110801202	NA	divorced	t+1	1
110801202	NA	retained	t+1	0
110801202	NA	divorced	t+1	0
110801202	NA	retained	t-1	0
110801202	NA	divorced	t-1	0
110801202	NA	retained	t-1	0
110801202	NA	divorced	t-1	1
110801202	NA	divorced	t-1	0
110801204	NA	lost	t	0
110801204	NA	lost	t+1	1
110801204	NA	lost	t-1	1
110801206	NA	divorced	t	0
110801206	NA	retained	t	0
110801206	NA	retained	t	0
110801206	NA	divorced	t+1	0
110801206	NA	retained	t+1	0
110801206	NA	divorced	t-1	0
110801206	NA	retained	t-1	0
110801206	NA	retained	t-1	1
110801211	NA	divorced	t	0
110801211	NA	divorced	t-1	0
110801230	F	retained	t	1
110801230	F	divorced	t	0
110801230	F	divorced	t	0
110801230	F	retained	t+1	0
110801230	F	divorced	t+1	0
110801230	F	divorced	t+1	0
110801230	F	retained	t-1	0
110801230	F	divorced	t-1	1
110801230	F	divorced	t-1	0
110801231	F	divorced	t	1
110801231	F	retained	t	1
110801231	F	retained	t	1
110801231	F	retained	t	0
110801231	F	retained	t	0
110801231	F	divorced	t	0
110801231	F	retained	t	0
110801231	F	divorced	t+1	1
110801231	F	retained	t+1	1
110801231	F	retained	t+1	0
110801231	F	retained	t+1	0
110801231	F	retained	t+1	0
110801231	F	divorced	t+1	0
110801231	F	divorced	t-1	0
110801231	F	retained	t-1	1
110801231	F	retained	t-1	1
110801231	F	retained	t-1	1
110801231	F	retained	t-1	0
110801231	F	divorced	t-1	0
110801231	F	retained	t-1	0
110801232	M	divorced	t	1
110801232	M	retained	t	1
110801232	M	retained	t	1
110801232	M	retained	t	0
110801232	M	retained	t	0
110801232	M	divorced	t	0
110801232	M	retained	t	0
110801232	M	divorced	t+1	1
110801232	M	retained	t+1	1
110801232	M	retained	t+1	0
110801232	M	retained	t+1	0
110801232	M	retained	t+1	0
110801232	M	divorced	t+1	0
110801232	M	divorced	t-1	0
110801232	M	retained	t-1	1
110801232	M	retained	t-1	1
110801232	M	retained	t-1	1
110801232	M	retained	t-1	0
110801232	M	divorced	t-1	0
110801232	M	retained	t-1	0
110801233	M	divorced	t	0
110801233	M	retained	t	1
110801233	M	retained	t	0
110801233	M	retained	t	1
110801233	M	retained	t	0
110801233	M	divorced	t+1	0
110801233	M	retained	t+1	0
110801233	M	retained	t+1	1
110801233	M	retained	t+1	0
110801233	M	divorced	t-1	0
110801233	M	retained	t-1	1
110801233	M	retained	t-1	1
110801233	M	retained	t-1	0
110801233	M	retained	t-1	1
110801234	M	retained	t	1
110801234	M	retained	t	0
110801234	M	retained	t	0
110801234	M	retained	t	1
110801234	M	retained	t	0
110801234	M	retained	t	0
110801234	M	divorced	t	0
110801234	M	retained	t+1	0
110801234	M	retained	t+1	0
110801234	M	retained	t+1	1
110801234	M	retained	t+1	0
110801234	M	retained	t+1	0
110801234	M	retained	t+1	0
110801234	M	retained	t-1	0
110801234	M	retained	t-1	1
110801234	M	retained	t-1	0
110801234	M	retained	t-1	0
110801234	M	retained	t-1	1
110801234	M	retained	t-1	0
110801234	M	divorced	t-1	0
110801236	NA	divorced	t	0
110801236	NA	lost	t	0
110801236	NA	divorced	t-1	0
110801236	NA	lost	t-1	0
110801238	NA	retained	t	0
110801238	NA	retained	t-1	0
110801240	F	retained	t	1
110801240	F	retained	t	0
110801240	F	retained	t+1	0
110801240	F	retained	t-1	1
110801240	F	retained	t-1	1
110801243	NA	divorced	t	0
110801243	NA	divorced	t-1	0
110801244	F	retained	t	1
110801244	F	retained	t	0
110801244	F	retained	t+1	0
110801244	F	retained	t-1	0
110801244	F	retained	t-1	1
110801245	NA	divorced	t	0
110801245	NA	divorced	t	1
110801245	NA	retained	t	0
110801245	NA	divorced	t+1	1
110801245	NA	divorced	t+1	0
110801245	NA	divorced	t-1	0
110801245	NA	divorced	t-1	0
110801245	NA	retained	t-1	1
110801250	M	retained	t	0
110801250	M	retained	t	1
110801250	M	lost	t	0
110801250	M	retained	t+1	1
110801250	M	retained	t+1	1
110801250	M	retained	t-1	0
110801250	M	lost	t-1	0
110801253	F	retained	t	1
110801253	F	retained	t	0
110801253	F	retained	t+1	0
110801253	F	retained	t+1	0
110801253	F	retained	t-1	0
110801253	F	retained	t-1	1
110801257	F	divorced	t	0
110801257	F	retained	t	1
110801257	F	retained	t	0
110801257	F	lost	t	0
110801257	F	retained	t	1
110801257	F	retained	t	0
110801257	F	divorced	t	0
110801257	F	divorced	t+1	1
110801257	F	retained	t+1	0
110801257	F	retained	t+1	0
110801257	F	lost	t+1	1
110801257	F	retained	t+1	0
110801257	F	retained	t+1	0
110801257	F	divorced	t-1	0
110801257	F	retained	t-1	0
110801257	F	retained	t-1	1
110801257	F	lost	t-1	0
110801257	F	retained	t-1	0
110801257	F	retained	t-1	1
110801257	F	divorced	t-1	0
110801258	NA	retained	t	0
110801258	NA	retained	t	1
110801258	NA	retained	t	0
110801258	NA	retained	t	0
110801258	NA	retained	t+1	1
110801258	NA	retained	t+1	0
110801258	NA	retained	t-1	1
110801258	NA	retained	t-1	0
110801258	NA	retained	t-1	1
110801258	NA	retained	t-1	1
110801260	NA	divorced	t	0
110801260	NA	retained	t	0
110801260	NA	divorced	t-1	0
110801260	NA	retained	t-1	1
110801607	M	retained	t	1
110801607	M	retained	t	1
110801607	M	retained	t	0
110801607	M	retained	t+1	1
110801607	M	retained	t+1	0
110801607	M	retained	t-1	1
110801607	M	retained	t-1	1
110801607	M	retained	t-1	1
110801608	F	retained	t	0
110801608	F	divorced	t	0
110801608	F	retained	t	0
110801608	F	retained	t	0
110801608	F	lost	t	0
110801608	F	retained	t	0
110801608	F	lost	t	0
110801608	F	retained	t+1	0
110801608	F	divorced	t+1	0
110801608	F	retained	t+1	0
110801608	F	retained	t+1	0
110801608	F	lost	t+1	0
110801608	F	retained	t+1	0
110801608	F	retained	t-1	0
110801608	F	divorced	t-1	0
110801608	F	retained	t-1	0
110801608	F	retained	t-1	0
110801608	F	lost	t-1	0
110801608	F	retained	t-1	0
110801608	F	lost	t-1	0
110801609	M	retained	t	0
110801609	M	retained	t	0
110801609	M	retained	t	0
110801609	M	retained	t	0
110801609	M	retained	t+1	0
110801609	M	retained	t+1	0
110801609	M	retained	t+1	0
110801609	M	retained	t-1	0
110801609	M	retained	t-1	0
110801609	M	retained	t-1	0
110801609	M	retained	t-1	0
110801610	M	divorced	t	0
110801610	M	divorced	t	0
110801610	M	retained	t	1
110801610	M	retained	t	1
110801610	M	lost	t	0
110801610	M	retained	t	0
110801610	M	divorced	t	0
110801610	M	divorced	t+1	0
110801610	M	divorced	t+1	1
110801610	M	retained	t+1	1
110801610	M	retained	t+1	0
110801610	M	lost	t+1	0
110801610	M	retained	t+1	0
110801610	M	divorced	t-1	0
110801610	M	divorced	t-1	0
110801610	M	retained	t-1	0
110801610	M	retained	t-1	1
110801610	M	lost	t-1	1
110801610	M	retained	t-1	0
110801610	M	divorced	t-1	0
110801612	F	retained	t	0
110801612	F	retained	t	1
110801612	F	retained	t	1
110801612	F	retained	t	1
110801612	F	retained	t+1	1
110801612	F	retained	t+1	1
110801612	F	retained	t+1	1
110801612	F	retained	t-1	0
110801612	F	retained	t-1	0
110801612	F	retained	t-1	1
110801612	F	retained	t-1	1
110801614	F	divorced	t	1
110801614	F	divorced	t	1
110801614	F	retained	t	0
110801614	F	retained	t	1
110801614	F	retained	t	0
110801614	F	retained	t	1
110801614	F	retained	t	1
110801614	F	divorced	t+1	1
110801614	F	divorced	t+1	0
110801614	F	retained	t+1	1
110801614	F	retained	t+1	0
110801614	F	retained	t+1	1
110801614	F	retained	t+1	1
110801614	F	divorced	t-1	0
110801614	F	divorced	t-1	1
110801614	F	retained	t-1	1
110801614	F	retained	t-1	0
110801614	F	retained	t-1	1
110801614	F	retained	t-1	0
110801614	F	retained	t-1	1
110801615	NA	retained	t	0
110801615	NA	retained	t	1
110801615	NA	retained	t	0
110801615	NA	retained	t+1	1
110801615	NA	retained	t+1	0
110801615	NA	retained	t+1	0
110801615	NA	retained	t-1	0
110801615	NA	retained	t-1	0
110801615	NA	retained	t-1	1
110801617	M	divorced	t	0
110801617	M	divorced	t	0
110801617	M	divorced	t	1
110801617	M	divorced	t+1	0
110801617	M	divorced	t+1	1
110801617	M	divorced	t-1	0
110801617	M	divorced	t-1	0
110801617	M	divorced	t-1	0
110801620	NA	divorced	t	1
110801620	NA	divorced	t-1	0
110801621	F	retained	t	0
110801621	F	retained	t	0
110801621	F	retained	t+1	0
110801621	F	retained	t-1	0
110801621	F	retained	t-1	0
110801622	NA	retained	t	0
110801622	NA	retained	t-1	0
110801623	M	retained	t	1
110801623	M	retained	t+1	0
110801623	M	retained	t-1	0
110801624	F	lost	t	1
110801624	F	lost	t+1	1
110801624	F	lost	t-1	1
110801625	F	retained	t	0
110801625	F	retained	t	1
110801625	F	retained	t+1	1
110801625	F	retained	t-1	0
110801625	F	retained	t-1	0
110801626	M	retained	t	0
110801626	M	retained	t+1	1
110801626	M	retained	t-1	0
110801628	NA	retained	t	1
110801628	NA	retained	t	0
110801628	NA	retained	t	0
110801628	NA	retained	t+1	0
110801628	NA	retained	t+1	0
110801628	NA	retained	t-1	0
110801628	NA	retained	t-1	1
110801628	NA	retained	t-1	0
110801630	F	retained	t	1
110801630	F	retained	t	0
110801630	F	lost	t	0
110801630	F	retained	t	0
110801630	F	divorced	t	0
110801630	F	divorced	t	0
110801630	F	retained	t	0
110801630	F	retained	t+1	0
110801630	F	retained	t+1	0
110801630	F	lost	t+1	0
110801630	F	retained	t+1	0
110801630	F	divorced	t+1	0
110801630	F	divorced	t+1	0
110801630	F	retained	t-1	0
110801630	F	retained	t-1	1
110801630	F	lost	t-1	0
110801630	F	retained	t-1	0
110801630	F	divorced	t-1	0
110801630	F	divorced	t-1	0
110801630	F	retained	t-1	0
110801632	F	retained	t	0
110801632	F	retained	t	0
110801632	F	retained	t	0
110801632	F	retained	t	1
110801632	F	retained	t	1
110801632	F	retained	t	1
110801632	F	retained	t	0
110801632	F	retained	t+1	0
110801632	F	retained	t+1	0
110801632	F	retained	t+1	1
110801632	F	retained	t+1	1
110801632	F	retained	t+1	1
110801632	F	retained	t+1	0
110801632	F	retained	t-1	0
110801632	F	retained	t-1	0
110801632	F	retained	t-1	0
110801632	F	retained	t-1	0
110801632	F	retained	t-1	1
110801632	F	retained	t-1	1
110801632	F	retained	t-1	1
110801634	NA	divorced	t	0
110801634	NA	divorced	t-1	0
110801635	NA	lost	t	0
110801635	NA	lost	t-1	0
110801638	NA	divorced	t	0
110801638	NA	divorced	t+1	1
110801638	NA	divorced	t-1	0
110801639	M	retained	t	1
110801639	M	lost	t	0
110801639	M	retained	t+1	0
110801639	M	retained	t-1	1
110801639	M	lost	t-1	1
110801640	NA	divorced	t	1
110801640	NA	retained	t	1
110801640	NA	retained	t	0
110801640	NA	divorced	t+1	1
110801640	NA	retained	t+1	0
110801640	NA	divorced	t-1	0
110801640	NA	retained	t-1	1
110801640	NA	retained	t-1	1
110801641	F	retained	t	1
110801641	F	retained	t	1
110801641	F	retained	t	1
110801641	F	retained	t	0
110801641	F	retained	t	0
110801641	F	divorced	t	0
110801641	F	retained	t+1	1
110801641	F	retained	t+1	1
110801641	F	retained	t+1	0
110801641	F	retained	t+1	0
110801641	F	retained	t+1	0
110801641	F	retained	t-1	1
110801641	F	retained	t-1	1
110801641	F	retained	t-1	1
110801641	F	retained	t-1	1
110801641	F	retained	t-1	0
110801641	F	divorced	t-1	0
110801643	M	retained	t	0
110801643	M	retained	t	1
110801643	M	retained	t+1	1
110801643	M	retained	t+1	1
110801643	M	retained	t-1	0
110801643	M	retained	t-1	0
110801647	NA	divorced	t	0
110801647	NA	divorced	t-1	0
110801648	M	divorced	t	0
110801648	M	retained	t	1
110801648	M	retained	t	0
110801648	M	divorced	t+1	1
110801648	M	retained	t+1	0
110801648	M	divorced	t-1	0
110801648	M	retained	t-1	1
110801648	M	retained	t-1	1
110801649	M	divorced	t	0
110801649	M	lost	t	0
110801649	M	divorced	t+1	0
110801649	M	divorced	t-1	0
110801649	M	lost	t-1	0
110801650	M	lost	t	0
110801650	M	lost	t	0
110801650	M	retained	t	1
110801650	M	retained	t	0
110801650	M	lost	t+1	0
110801650	M	lost	t+1	1
110801650	M	retained	t+1	0
110801650	M	lost	t-1	1
110801650	M	lost	t-1	1
110801650	M	retained	t-1	0
110801650	M	retained	t-1	1
110801653	NA	lost	t	0
110801653	NA	lost	t-1	0
110801654	NA	divorced	t	0
110801654	NA	divorced	t-1	0
110801697	NA	retained	t	1
110801697	NA	retained	t	0
110801697	NA	retained	t	1
110801697	NA	retained	t+1	0
110801697	NA	retained	t+1	1
110801697	NA	retained	t-1	0
110801697	NA	retained	t-1	1
110801697	NA	retained	t-1	0
110801698	F	divorced	t	0
110801698	F	divorced	t	0
110801698	F	divorced	t+1	0
110801698	F	divorced	t-1	0
110801698	F	divorced	t-1	0
110803011	F	divorced	t	1
110803011	F	divorced	t-1	0
110803013	M	retained	t	0
110803013	M	retained	t	1
110803013	M	divorced	t	0
110803013	M	retained	t+1	1
110803013	M	retained	t+1	0
110803013	M	retained	t-1	0
110803013	M	retained	t-1	0
110803013	M	divorced	t-1	1
110803015	F	retained	t	1
110803015	F	divorced	t	1
110803015	F	retained	t	0
110803015	F	divorced	t+1	0
110803015	F	retained	t-1	0
110803015	F	divorced	t-1	0
110803015	F	retained	t-1	1
110803017	F	retained	t	0
110803017	F	retained	t-1	0
110803019	F	retained	t	0
110803019	F	retained	t	1
110803019	F	retained	t	1
110803019	F	retained	t	0
110803019	F	retained	t+1	1
110803019	F	retained	t+1	1
110803019	F	retained	t+1	0
110803019	F	retained	t-1	0
110803019	F	retained	t-1	0
110803019	F	retained	t-1	1
110803019	F	retained	t-1	1
110803021	F	retained	t	0
110803021	F	retained	t	0
110803021	F	retained	t	0
110803021	F	retained	t+1	0
110803021	F	retained	t+1	0
110803021	F	retained	t+1	0
110803021	F	retained	t-1	0
110803021	F	retained	t-1	0
110803021	F	retained	t-1	0
110803022	M	retained	t	0
110803022	M	retained	t-1	0
110803023	M	retained	t	0
110803023	M	retained	t-1	0
110803025	NA	retained	t	0
110803025	NA	retained	t-1	0
110803026	NA	retained	t	0
110803026	NA	retained	t-1	0
110803027	F	divorced	t	0
110803027	F	divorced	t+1	1
110803027	F	divorced	t-1	0
110803028	M	retained	t	0
110803028	M	retained	t	0
110803028	M	retained	t	0
110803028	M	retained	t+1	0
110803028	M	retained	t-1	1
110803028	M	retained	t-1	0
110803028	M	retained	t-1	1
110803029	M	retained	t	0
110803029	M	retained	t	0
110803029	M	retained	t	0
110803029	M	retained	t	0
110803029	M	retained	t	0
110803029	M	retained	t+1	0
110803029	M	retained	t+1	0
110803029	M	retained	t+1	0
110803029	M	retained	t+1	0
110803029	M	retained	t-1	1
110803029	M	retained	t-1	0
110803029	M	retained	t-1	0
110803029	M	retained	t-1	0
110803029	M	retained	t-1	0
110803031	M	lost	t	0
110803031	M	lost	t-1	1
110803032	M	divorced	t	1
110803032	M	retained	t	1
110803032	M	retained	t	0
110803032	M	divorced	t	1
110803032	M	retained	t	0
110803032	M	divorced	t+1	1
110803032	M	retained	t+1	0
110803032	M	retained	t+1	1
110803032	M	divorced	t+1	0
110803032	M	divorced	t-1	0
110803032	M	retained	t-1	1
110803032	M	retained	t-1	1
110803032	M	divorced	t-1	0
110803032	M	retained	t-1	1
110803033	M	retained	t	1
110803033	M	retained	t	1
110803033	M	retained	t	0
110803033	M	retained	t+1	1
110803033	M	retained	t+1	0
110803033	M	retained	t-1	1
110803033	M	retained	t-1	1
110803033	M	retained	t-1	1
110803034	M	divorced	t	0
110803034	M	divorced	t+1	0
110803034	M	divorced	t-1	0
110803036	NA	retained	t	0
110803036	NA	retained	t+1	0
110803036	NA	retained	t-1	0
110803037	NA	divorced	t	0
110803037	NA	divorced	t-1	0
110803039	NA	retained	t	0
110803039	NA	retained	t-1	0
110803041	M	retained	t	0
110803041	M	retained	t+1	0
110803041	M	retained	t-1	0
110803042	F	retained	t	0
110803042	F	retained	t	0
110803042	F	retained	t	0
110803042	F	retained	t	0
110803042	F	retained	t+1	0
110803042	F	retained	t+1	0
110803042	F	retained	t+1	0
110803042	F	retained	t-1	0
110803042	F	retained	t-1	0
110803042	F	retained	t-1	0
110803042	F	retained	t-1	0
110803043	M	retained	t	1
110803043	M	retained	t	1
110803043	M	retained	t+1	1
110803043	M	retained	t-1	0
110803043	M	retained	t-1	1
110803046	M	retained	t	0
110803046	M	retained	t	0
110803046	M	retained	t+1	0
110803046	M	retained	t-1	1
110803046	M	retained	t-1	0
110803047	M	retained	t	1
110803047	M	divorced	t	0
110803047	M	retained	t+1	0
110803047	M	retained	t-1	0
110803047	M	divorced	t-1	1
110803048	M	retained	t	0
110803048	M	retained	t	0
110803048	M	retained	t+1	0
110803048	M	retained	t-1	0
110803048	M	retained	t-1	0
110803049	M	retained	t	0
110803049	M	lost	t	0
110803049	M	divorced	t	0
110803049	M	divorced	t	1
110803049	M	retained	t+1	0
110803049	M	lost	t+1	0
110803049	M	divorced	t+1	1
110803049	M	retained	t-1	0
110803049	M	lost	t-1	0
110803049	M	divorced	t-1	0
110803049	M	divorced	t-1	0
110803051	M	divorced	t	0
110803051	M	divorced	t	1
110803051	M	divorced	t+1	0
110803051	M	divorced	t-1	0
110803051	M	divorced	t-1	0
110803052	NA	divorced	t	0
110803052	NA	divorced	t-1	0
110803053	M	divorced	t	0
110803053	M	divorced	t-1	0
110803054	M	divorced	t	0
110803054	M	divorced	t	1
110803054	M	retained	t	0
110803054	M	retained	t	1
110803054	M	retained	t	0
110803054	M	retained	t	1
110803054	M	retained	t	1
110803054	M	divorced	t+1	1
110803054	M	divorced	t+1	0
110803054	M	retained	t+1	1
110803054	M	retained	t+1	0
110803054	M	retained	t+1	1
110803054	M	retained	t+1	1
110803054	M	divorced	t-1	0
110803054	M	divorced	t-1	0
110803054	M	retained	t-1	1
110803054	M	retained	t-1	0
110803054	M	retained	t-1	1
110803054	M	retained	t-1	0
110803054	M	retained	t-1	1
110803058	M	retained	t	0
110803058	M	retained	t-1	1
110803059	NA	retained	t	0
110803059	NA	retained	t-1	0
110803062	F	lost	t	1
110803062	F	retained	t	0
110803062	F	retained	t	0
110803062	F	retained	t	0
110803062	F	retained	t	0
110803062	F	retained	t	0
110803062	F	lost	t+1	0
110803062	F	retained	t+1	0
110803062	F	retained	t+1	0
110803062	F	retained	t+1	0
110803062	F	retained	t+1	0
110803062	F	lost	t-1	0
110803062	F	retained	t-1	1
110803062	F	retained	t-1	0
110803062	F	retained	t-1	0
110803062	F	retained	t-1	0
110803062	F	retained	t-1	0
110803063	F	retained	t	1
110803063	F	retained	t	1
110803063	F	retained	t+1	1
110803063	F	retained	t-1	1
110803063	F	retained	t-1	1
110803064	NA	divorced	t	0
110803064	NA	retained	t	0
110803064	NA	divorced	t-1	0
110803064	NA	retained	t-1	1
110803066	F	retained	t	0
110803066	F	retained	t	1
110803066	F	retained	t	1
110803066	F	retained	t	0
110803066	F	retained	t+1	1
110803066	F	retained	t+1	0
110803066	F	retained	t-1	0
110803066	F	retained	t-1	0
110803066	F	retained	t-1	1
110803066	F	retained	t-1	1
110803072	M	divorced	t	0
110803072	M	retained	t	1
110803072	M	retained	t	1
110803072	M	retained	t	0
110803072	M	divorced	t+1	0
110803072	M	retained	t+1	1
110803072	M	retained	t+1	0
110803072	M	divorced	t-1	0
110803072	M	retained	t-1	0
110803072	M	retained	t-1	1
110803072	M	retained	t-1	1
110803075	M	retained	t	0
110803075	M	divorced	t	0
110803075	M	retained	t	0
110803075	M	divorced	t	0
110803075	M	retained	t	0
110803075	M	retained	t	0
110803075	M	retained	t+1	0
110803075	M	divorced	t+1	0
110803075	M	retained	t+1	0
110803075	M	divorced	t+1	0
110803075	M	retained	t+1	0
110803075	M	retained	t-1	0
110803075	M	divorced	t-1	0
110803075	M	retained	t-1	0
110803075	M	divorced	t-1	0
110803075	M	retained	t-1	0
110803075	M	retained	t-1	0
110803076	NA	retained	t	0
110803076	NA	retained	t-1	0
110803079	M	divorced	t	1
110803079	M	retained	t	0
110803079	M	retained	t	0
110803079	M	lost	t	0
110803079	M	divorced	t	0
110803079	M	retained	t	1
110803079	M	retained	t	0
110803079	M	divorced	t+1	0
110803079	M	retained	t+1	0
110803079	M	retained	t+1	0
110803079	M	lost	t+1	0
110803079	M	divorced	t+1	1
110803079	M	retained	t+1	0
110803079	M	divorced	t-1	0
110803079	M	retained	t-1	1
110803079	M	retained	t-1	0
110803079	M	lost	t-1	0
110803079	M	divorced	t-1	0
110803079	M	retained	t-1	0
110803079	M	retained	t-1	1
110803080	M	retained	t	1
110803080	M	retained	t	0
110803080	M	retained	t	0
110803080	M	lost	t	0
110803080	M	retained	t+1	0
110803080	M	retained	t+1	0
110803080	M	retained	t+1	0
110803080	M	retained	t-1	0
110803080	M	retained	t-1	1
110803080	M	retained	t-1	0
110803080	M	lost	t-1	0
110803082	NA	retained	t	1
110803082	NA	retained	t	0
110803082	NA	retained	t+1	0
110803082	NA	retained	t-1	0
110803082	NA	retained	t-1	1
110803083	NA	divorced	t	0
110803083	NA	divorced	t-1	0
110803085	NA	retained	t	0
110803085	NA	retained	t	0
110803085	NA	retained	t+1	0
110803085	NA	retained	t-1	0
110803085	NA	retained	t-1	0
110803087	F	lost	t	0
110803087	F	retained	t	0
110803087	F	retained	t	0
110803087	F	retained	t	1
110803087	F	retained	t	0
110803087	F	lost	t+1	0
110803087	F	retained	t+1	0
110803087	F	retained	t+1	1
110803087	F	retained	t+1	0
110803087	F	lost	t-1	0
110803087	F	retained	t-1	0
110803087	F	retained	t-1	0
110803087	F	retained	t-1	0
110803087	F	retained	t-1	1
110803089	F	divorced	t	0
110803089	F	retained	t	0
110803089	F	lost	t	0
110803089	F	divorced	t	1
110803089	F	retained	t	0
110803089	F	retained	t+1	0
110803089	F	lost	t+1	1
110803089	F	divorced	t+1	0
110803089	F	divorced	t-1	0
110803089	F	retained	t-1	0
110803089	F	lost	t-1	0
110803089	F	divorced	t-1	0
110803089	F	retained	t-1	1
110803090	NA	retained	t	0
110803090	NA	retained	t	0
110803090	NA	retained	t	0
110803090	NA	divorced	t	0
110803090	NA	divorced	t	0
110803090	NA	retained	t+1	0
110803090	NA	retained	t+1	0
110803090	NA	retained	t+1	0
110803090	NA	divorced	t+1	0
110803090	NA	retained	t-1	0
110803090	NA	retained	t-1	0
110803090	NA	retained	t-1	0
110803090	NA	divorced	t-1	0
110803090	NA	divorced	t-1	0
110803092	M	retained	t	0
110803092	M	retained	t	0
110803092	M	lost	t	0
110803092	M	retained	t	0
110803092	M	retained	t+1	0
110803092	M	retained	t+1	0
110803092	M	lost	t+1	0
110803092	M	retained	t-1	0
110803092	M	retained	t-1	0
110803092	M	lost	t-1	0
110803092	M	retained	t-1	0
110803095	M	retained	t	0
110803095	M	lost	t	0
110803095	M	retained	t	1
110803095	M	retained	t	1
110803095	M	retained	t	1
110803095	M	retained	t+1	0
110803095	M	lost	t+1	1
110803095	M	retained	t+1	1
110803095	M	retained	t+1	1
110803095	M	retained	t-1	0
110803095	M	lost	t-1	0
110803095	M	retained	t-1	0
110803095	M	retained	t-1	1
110803095	M	retained	t-1	1
110803098	M	retained	t	1
110803098	M	retained	t	0
110803098	M	divorced	t	0
110803098	M	divorced	t	0
110803098	M	retained	t+1	0
110803098	M	retained	t+1	0
110803098	M	divorced	t+1	0
110803098	M	retained	t-1	0
110803098	M	retained	t-1	1
110803098	M	divorced	t-1	0
110803098	M	divorced	t-1	0
110803818	M	lost	t	0
110803818	M	retained	t	1
110803818	M	retained	t	0
110803818	M	lost	t+1	1
110803818	M	retained	t+1	0
110803818	M	lost	t-1	0
110803818	M	retained	t-1	0
110803818	M	retained	t-1	1
110803832	F	retained	t	1
110803832	F	retained	t	1
110803832	F	retained	t	0
110803832	F	retained	t+1	1
110803832	F	retained	t+1	0
110803832	F	retained	t-1	1
110803832	F	retained	t-1	1
110803832	F	retained	t-1	1
110803834	M	retained	t	0
110803834	M	retained	t	1
110803834	M	retained	t	0
110803834	M	retained	t+1	1
110803834	M	retained	t+1	0
110803834	M	retained	t-1	0
110803834	M	retained	t-1	0
110803834	M	retained	t-1	1
110803837	M	retained	t	0
110803837	M	retained	t-1	0
110803854	NA	divorced	t	1
110803854	NA	divorced	t-1	0
110803855	F	retained	t	0
110803855	F	retained	t-1	1
110803856	M	retained	t	1
110803856	M	retained	t	1
110803856	M	retained	t+1	1
110803856	M	retained	t-1	0
110803856	M	retained	t-1	1
110803858	F	lost	t	0
110803858	F	lost	t-1	1
110803860	M	retained	t	1
110803860	M	lost	t	1
110803860	M	retained	t+1	1
110803860	M	retained	t-1	0
110803860	M	lost	t-1	1
110803863	NA	retained	t	0
110803863	NA	retained	t-1	0
110803865	NA	retained	t	1
110803865	NA	retained	t-1	0
110803874	NA	retained	t	1
110803874	NA	retained	t-1	0
110803875	F	retained	t	1
110803875	F	retained	t-1	0
110803886	F	retained	t	1
110803886	F	retained	t	0
110803886	F	divorced	t	0
110803886	F	retained	t	0
110803886	F	retained	t+1	0
110803886	F	retained	t+1	0
110803886	F	divorced	t+1	0
110803886	F	retained	t-1	1
110803886	F	retained	t-1	1
110803886	F	divorced	t-1	0
110803886	F	retained	t-1	0
110803900	M	lost	t	0
110803900	M	lost	t-1	1
110805601	F	retained	t	1
110805601	F	retained	t-1	1
110805602	M	retained	t	0
110805602	M	retained	t-1	0
110805603	M	divorced	t	0
110805603	M	retained	t	1
110805603	M	retained	t	0
110805603	M	divorced	t+1	1
110805603	M	retained	t+1	0
110805603	M	divorced	t-1	0
110805603	M	retained	t-1	0
110805603	M	retained	t-1	1
110805604	M	lost	t	0
110805604	M	divorced	t	1
110805604	M	retained	t	0
110805604	M	lost	t+1	1
110805604	M	divorced	t+1	0
110805604	M	lost	t-1	0
110805604	M	divorced	t-1	0
110805604	M	retained	t-1	1
110805605	F	retained	t	1
110805605	F	retained	t	1
110805605	F	retained	t	0
110805605	F	retained	t+1	1
110805605	F	retained	t+1	0
110805605	F	retained	t-1	0
110805605	F	retained	t-1	1
110805605	F	retained	t-1	1
110805606	F	retained	t	1
110805606	F	retained	t	0
110805606	F	retained	t+1	0
[truncated: 399 more rows]
